# Supplementary material for: The Effect of Gut Microbiome Perturbation on the Bioavailability of Glycyrrhizic Acid in Rats
Source: Pharmaceutics. 2025 Apr 1;17(4):457. doi: 10.3390/pharmaceutics17040457 (PMC12030048; doi:10.3390/pharmaceutics17040457)
Supplement: Supplementary file 1 [file pharmaceutics-17-00457-s001.zip]

Archive with 1 entries (1 files):
- pharmaceutics-3501999-supplementary.pdf
